# Supplementary material for: Design of a Proteolytically Stable Sodium-Calcium Exchanger 1 Activator Peptide for In Vivo Studies
Source: Front Pharmacol. 2021 Jun 7;12:638646. doi: 10.3389/fphar.2021.638646 (PMC8215385; doi:10.3389/fphar.2021.638646)
Supplement: Supplementary file 2 [file Table1.XLSX]

## Sheet: Table 1. OPT
Table 1. OPT
	Intensity OPT	Intensity OPT	Intensity OPT	Intensity OPT	Intensity OPT	Intensity OPT	Intensity OPT	Intensity OPT	Intensity OPT	Intensity OPT	Intensity OPT	Intensity OPT
Sequence	0h_1	0h_2	4h_1	4h_2	8h_1	8h_2	12h_1	12h_2	24h_1	24h_2	48h_1	48h_2
HPYKEIEQL	0	0	0	147430	196420000	139420000	117110	0	0	0	0	0
HPYKEIEQLI	176370	112680	120910000	174780000	119020000	22605000	60722000	13520000	9195400	6623500	6237600	11235000
HPYKEIEQLIE	0	249320	174140000	485740000	348370000	55529000	173130000	33327000	16642000	7159600	11860000	14655000
HPYKEIEQLIEL	498320	210600	777570000	506300000	37149000	51061000	237510000	10054000	8700600	42522000	47623000	77249000
HPYKEIEQLIELA	901210	417180	8127800000	5091200000	634090000	233000000	508380000	22254000	25713000	37790000	306980000	177060000
HPYKEIEQLIELAN	302600	303750	71656000	73873000	34762000	4001000	39161000	1853500	1842700	1578200	29909000	36847000
HPYKEIEQLIELANY	141110	126560	111610000	183630000	10884000	1312400	16283000	926110	1216200	285120	26148000	5014900
HPYKEIEQLIELANYQ	136830	0	133540000	222060000	17563000	9786600	57575000	4287500	2539600	520940	21543000	4085400
HPYKEIEQLIELANYQV	0	0	32757000	38229000	304080	258980	399230	0	0	0	4465300	0
HPYKEIEQLIELANYQVL	0	0	27318000	4411100	0	0	291070	0	0	97273	0	0
HPYKEIEQLIELANYQVLS	84613000	182120000	41555000000	36445000000	1345800000	526770000	1111700000	347760000	53995000	46498000	263640000	163790000
PYKEIEQLIELANYQVLS	98408000	88261000	59713000	7752200	804490	886750	2411500	2121700	259330	119890	1421100	3923100
YHPYKEIEQ	8503600	0	47554000	42093000	22456000	26754000	32326	73635000	0	0	0	54502
YHPYKEIEQL	322110	0	0	0	81867000	72425000	76671000	33467000	86799000	99986000	0	273830000
YHPYKEIEQLI	351600	1649300	59467000	125660000	143340000	63273000	97220000	22406000	27341000	10407000	60369000	149470000
YHPYKEIEQLIE	6894900	6548700	75870000	129300000	122660000	25578000	63178000	10733000	41052000	27103000	139960000	262310000
YHPYKEIEQLIEL	470160	0	30081000	66891000	391890	8572600	23781000	3603100	6897700	35676000	330100000	1355900000
YHPYKEIEQLIELA	4526900	1919900	294890000	344430000	69014000	23809000	84059000	5817200	10441000	2785000	1335100000	1729400000
YHPYKEIEQLIELAN	5701500	127920	16488000	6671800	2168600	1107500	658120	26843	565560	34829	76135000	36220000
YHPYKEIEQLIELANY	515990	865410	1655000	2935100	0	0	85710	80386	0	0	6055200	125930
YHPYKEIEQLIELANYQ	78634	0	4482500	22222000	0	534290	2469800	84496	1089400	0	18454000	964550
YHPYKEIEQLIELANYQVL	1783100	5619800	4053400	0	0	0	0	1481500	206910	0	1182600	3354400
YHPYKEIEQLIELANYQVLS	3269000000	7447800000	7439700000	5261200000	497460000	1913300000	2067200000	1114800000	385430000	463470000	1160700000	3461900000
YKEIEQLIE	141910	0	3992800	194290000	136340000	54467000	114390000	35191000	22843000	0	12946000	2084300
YKEIEQLIEL	0	54086	185190000	134310000	5427100	13943000	3713000	6114700	5078900	9538800	22032000	8601500
YKEIEQLIELA	294470	143140	464760000	543300000	180090000	114490000	193090000	44098000	14868000	16924000	132620000	36523000
YKEIEQLIELAN	0	0	0	45129000	38413000	27581000	10212000	0	0	0	193090	1392000
YKEIEQLIELANYQ	0	0	61942000	135370000	6311400	6047400	19473000	180970	1334300	444270	7905600	1696100
YKEIEQLIELANYQVL	0	0	7639600	1508000	180640	0	313070	148430	0	0	0	0
YKEIEQLIELANYQVLS	21967000	93729000	5808500000	1170100000	441000000	237710000	451040000	382460000	15766000	71669000	90241000	88165000
EIEQLIELA	1174200	442030	686640000	321830000	517070000	307470000	712500000	18384000	147080000	155410000	32150000	10081000
EIEQLIELAN	0	0	58657000	79426000	69775000	50889000	115960000	57834000	46520000	41879000	141010000	42270000
EIEQLIELANY	98080	50680	66009000	20678000	27451000	27071000	24281000	26961000	0	0	142710000	29450000
EIEQLIELANYQ	224820	128130	153700000	86295000	89099000	51477000	93789000	27631000	29852000	22463000	97932000	77660000
EIEQLIELANYQV	0	0	53039000	12311000	23913000	13632000	17933000	3989100	228140	200570	41674000	22043000
EIEQLIELANYQVL	0	0	3831700	722060	1250000	2687500	3234500	2269700	4997400	512400	3079000	2086800
EIEQLIELANYQVLS	57161000	7906200	12743000000	296180000	2714900000	685230000	734940000	1028700000	110770000	515020000	725020000	1219900000
ELANYQVLS	0	0	0	0	0	0	0	0	0	0	0	0
EQLIELANYQ	57934	0	24231000	36972000	64269000	45849000	75480000	38341000	54226000	36046000	70555000	71874000
EQLIELANYQV	0	0	9408400	10583000	0	0	36342000	15472000	17362000	13804000	22168000	16988000
EQLIELANYQVL	0	0	13862000	4651400	2745900	1921200	77900	1525600	713640	527890	3101800	1624600
EQLIELANYQVLS	9790700	3228500	4470100000	608750000	641310000	481540000	1612400000	172730000	157130000	85754000	522060000	863330000
IELANYQVLS	11819000	7559400	399540000	232860000	315470000	199560000	270170000	222930000	79960000	116000000	255230000	234920000
IEQLIELANY	0	0	14631000	0	702950	240050	19531000	0	0	0	133550	4242800
IEQLIELANYQ	75439	38798	15180000	22416000	0	12637000	35562000	11616000	15906000	0	139530000	14786000
IEQLIELANYQVLS	0	0	1250300000	356230000	546890000	226030000	547800000	373490000	57549000	46228000	651730000	834360000
KEIEQLIELA	277780	171770	879760000	534990000	260810	176560000	176690000	43862000	21455000	55156000	62475000	2644900
KEIEQLIELAN	0	0	20155000	125850000	38362000	11855000	41420000	3942900	1860400	4007700	117270	2679700
KEIEQLIELANY	0	0	59138000	54253000	21225000	18097000	27804000	6606700	2449600	0	12300000	541000
KEIEQLIELANYQ	0	0	55607000	72691000	471070	12459000	29621000	5284100	4809800	4566200	8799700	6945000
KEIEQLIELANYQV	0	0	6438300	20980000	0	3396000	0	0	555260	0	3627900	1424200
KEIEQLIELANYQVL	0	0	3791700	13336000	0	0	2288700	0	0	0	0	0
KEIEQLIELANYQVLS	18157000	12269000	12638000000	2876800000	1300600000	652050000	1100000000	183600000	25649000	50448000	56680000	111180000
LIELANYQVLS	10019000	4419100	903620000	327000000	198700000	123900000	220770000	80270000	65929000	35679000	339540000	236980000
QLIELANYQVLS	74507	702860	92493000	48842000	54900000	26641000	100430000	13209000	15530000	392010	44246000	28457000
SUM	3614658774	7867174814	100319411400	57623179090	11121650930	6765414270	11414290036	4509079535	1600348840	2065326192	7489689710	11742318682
YHPYKEIEQLIELANYQVLS/SUM (%)	90.4373	94.6693	7.41601	9.13035	4.4729	28.2806	18.1106	24.7234	24.0841	22.4405	15.4973	29.4823
Relative intensity of OPT (%)	100	100	8.20017	9.64447	4.94585	29.873	20.0256	26.1156	26.6307	23.7041	17.136	31.1424
