# Supplementary material for: Design of a Proteolytically Stable Sodium-Calcium Exchanger 1 Activator Peptide for In Vivo Studies
Source: Front Pharmacol. 2021 Jun 7;12:638646. doi: 10.3389/fphar.2021.638646 (PMC8215385; doi:10.3389/fphar.2021.638646)
Supplement: Supplementary file 3 [file Table2.XLSX]

## Sheet: Table 2. OPT
Table 2. OPT
	Intensity OPT	Intensity OPT	Intensity OPT	Intensity OPT	Intensity OPT	Intensity OPT	Intensity OPT	Intensity OPT	Intensity OPT	Intensity OPT	Intensity OPT	Intensity OPT
Sequence	0h_1	0h_2	4h_1	4h_2	8h_1	8h_2	12h_1	12h_2	24h_1	24h_2	48h_1	48h_2
EIEQLIEL	0	0	447580000	1002100000	980580000	1869200000	1006000000	1656800000	1079200000	1800500000	445860000	1239700000
EIEQLIELA	0	0	1991200000	2870700000	4128200000	8350800000	4497600000	8178500000	3573900000	6383300000	1262000000	3649500000
EIEQLIELAN	0	0	121950000	144920000	285310000	468470000	361580000	572490000	307210000	423480000	109530000	264200000
EIEQLIELANY	0	0	132620000	196250000	212930000	407720000	357070000	518510000	306070000	426550000	92140000	201220000
EIEQLIELANYQ	0	0	247450000	392130000	522710000	1163500000	763120000	1374600000	687770000	928540000	254300000	587510000
EIEQLIELANYQV	26930000	0	67414000	62875000	94855000	162050000	190470000	304280000	149290000	281700000	0	147990000
EIEQLIELANYQVL	0	0	0	39377000	0	33018000	0	38536000	0	29025000	0	0
EIEQLIELANYQVLS	6737600	53397000	15353000	14715000000	192570000	705340000	1328600000	24306000000	9959800000	751670000	99853000	1524100000
ELANYQVL	0	0	81961000	63751000	98599000	99442000	86796000	0	68731000	71570000	21983000	0
ELANYQVLS	0	69178000	13478000000	11329000000	94669000	16380000000	28656000	15640000000	15203000000	14385000000	6298700000	10582000000
EQLIELAN	0	0	99772000	79821000	252510000	234190000	631750000	357240000	309350000	313640000	97223000	0
EQLIELANY	0	0	134600000	133330000	423500000	470670000	456300000	653860000	401270000	644470000	151180000	303730000
EQLIELANYQ	0	0	173180000	157990000	549290000	588540000	601280000	716500000	527080000	623490000	238220000	423010000
EQLIELANYQV	0	0	0	0	112360000	188930000	133400000	196860000	136540000	205920000	60044000	140200000
EQLIELANYQVL	0	0	17807000	14499000	27031000	43581000	28937000	35852000	23506000	43690000	12568000	21133000
EQLIELANYQVLS	0	0	4852400000	8959600000	9603500000	14359000000	11509000000	14622000000	10735000000	13502000000	6140900000	8335100000
HPYKEIEQ	0	0	22467000	4004500000	23676000	339120000	0	719640000	411860000	248240000	0	0
HPYKEIEQL	10447000	7394100	1046400000	1161300000	497880000	679500000	279620000	469270000	131120000	212440000	70304000	214910000
HPYKEIEQLI	0	0	535040000	750240000	164240000	478510000	191360000	319440000	0	123100000	0	44436000
HPYKEIEQLIE	0	0	731410000	954400000	536880000	951350000	313600000	427230000	189870000	332980000	108360000	225530000
HPYKEIEQLIEL	0	0	365420000	686700000	300310000	652090000	193130000	383990000	106230000	214920000	60542000	104110000
HPYKEIEQLIELA	0	0	1136200000	2552200000	958280000	2361400000	673090000	1346200000	301650000	552810000	111880000	274200000
HPYKEIEQLIELAN	0	0	48878000	121350000	38535000	106990000	0	63433000	12303000	41113000	5932500	13994000
HPYKEIEQLIELANY	0	0	52563000	126680000	0	134800000	58829000	113270000	27938000	54205000	0	0
HPYKEIEQLIELANYQ	0	0	130280000	277410000	94347000	265110000	80107000	207790000	37612000	82189000	0	33572000
HPYKEIEQLIELANYQV	0	0	23816000	0	0	69064000	0	48793000	0	0	0	0
HPYKEIEQLIELANYQVL	0	0	0	0	0	20134000	0	0	0	0	0	0
HPYKEIEQLIELANYQVLS	448430000	276410000	18002000000	37812000000	9881200000	15988000000	7274700000	13198000000	2315700000	6017400000	1047300000	1615200000
IELANYQV	0	0	0	80466000	0	0	0	0	0	125830000	0	0
IELANYQVL	0	0	0	0	0	20941000	0	0	0	0	4046600	8303100
IELANYQVLS	135570000	87525000	1522700000	1584600000	2952100000	3909500000	2827100000	3463200000	0	0	957630000	1924300000
IEQLIELA	0	0	388100000	472750000	938130000	2735000000	983810000	2586000000	747510000	967170000	312560000	0
IEQLIELAN	0	0	25978000	0	72413000	99730000	84472000	109880000	64913000	82026000	0	72695000
IEQLIELANY	0	0	36470000	46676000	81048000	123750000	99533000	148440000	102740000	117790000	0	63887000
IEQLIELANYQ	0	0	57770000	59619000	150310000	207090000	154690000	184830000	0	150040000	0	112490000
IEQLIELANYQV	0	0	13661000	0	23948000	0	32689000	0	30963000	61873000	13549000	0
IEQLIELANYQVLS	0	0	182050000	208460000	262220000	390600000	0	0	0	226640000	0	0
KEIEQLIE	0	0	1292500000	0	857710000	1201800000	529390000	0	0	7174800	0	0
KEIEQLIEL	0	0	291560000	486320000	325700000	664980000	194580000	4862800	97366000	210160000	61522000	0
KEIEQLIELA	0	0	1254400000	2445200000	1460200000	2711300000	1082800000	1451100000	431740000	666140000	110840000	290570000
KEIEQLIELAN	0	0	107150000	158490000	85721000	176080000	65421000	137140000	25395000	37749000	0	0
KEIEQLIELANY	0	0	0	137510000	105050000	172200000	79011000	0	42334000	59891000	0	28006000
KEIEQLIELANYQ	0	0	192560000	257100000	178690000	391140000	126890000	299620000	2489900	0	0	49790000
KEIEQLIELANYQV	0	0	0	0	31757000	74903000	0	0	0	0	2887400	0
KEIEQLIELANYQVL	0	0	0	0	0	2805700	0	0	0	0	0	0
KEIEQLIELANYQVLS	127580000	99561000	10840000000	31546000000	7814900000	16317000000	6345400000	14389000000	2154400000	3851100000	596320000	1274400000
LIELANYQ	1186700	802670	201740000	139910000	165300000	213570000	200520000	238340000	191510000	189510000	51557000	0
LIELANYQV	0	0	102700000	118570000	117000000	171000000	0	162890000	96371000	114990000	41384000	2210200
LIELANYQVL	0	0	0	0	0	13458000	0	11367000	6159100	8270000	0	0
LIELANYQVLS	52704000	31441000	1129500000	1307300000	1888800000	3039000000	2134100000	2957400000	1771000000	2393000000	894150000	1750600000
PYKEIEQL	0	0	0	0	0	3017900	0	0	2807500	0	0	0
PYKEIEQLIE	0	0	0	0	4001000	7521000	8266400	7146200	5917600	0	0	8291000
PYKEIEQLIELA	0	0	0	0	0	4694000	0	0	0	0	0	0
PYKEIEQLIELANYQVLS	280390000	238710000	228500000	907330000	90341000	423290000	261580000	623510000	0	492030000	155800000	280420000
QLIELANY	0	0	11812000	10989000	38975000	38435000	0	0	53125000	43906000	19716000	0
QLIELANYQ	0	0	16027000	0	52654000	46995000	0	56635000	45273000	48698000	22356000	42212000
QLIELANYQV	0	0	4923000	5142800	15313000	20422000	19872000	26545000	19836000	26756000	0	0
QLIELANYQVL	0	0	1328500	0	2309200	0	0	5181700	0	0	0	0
QLIELANYQVLS	12480000	7282700	334030000	382660000	0	1187600000	853690000	1269300000	865280000	0	0	0
YHPYKEIEQ	145920000	156620000	408290000	332240000	644940000	737860000	483400000	752440000	0	1158300000	1093600000	1214700000
YHPYKEIEQL	0	0	840370000	926950000	1193600000	1407600000	449620000	500500000	2129000000	734830000	3291900000	1731800000
YHPYKEIEQLI	0	0	44856000	92946000	66321000	349930000	352600000	166710000	393990000	482990000	272410000	171020000
YHPYKEIEQLIE	0	0	189730000	292540000	220150000	330720000	108460000	215880000	579620000	721730000	744150000	1103100000
YHPYKEIEQLIEL	46886000	0	0	97319000	14170000	189870000	24244000	253680000	249650000	521520000	374330000	837750000
YHPYKEIEQLIELA	60093000	0	131980000	453300000	182560000	568770000	274910000	615130000	587700000	1068000000	602480000	1246400000
YHPYKEIEQLIELAN	80898000	38256000	0	71059000	0	48595000	19508000	41745000	15911000	34672000	15023000	33351000
YHPYKEIEQLIELANY	0	0	0	61248000	0	0	0	5130000	0	29360000	62911000	71717000
YHPYKEIEQLIELANYQ	10810000	0	0	74939000	10392000	63991000	43048000	62524000	56702000	130260000	88972000	153790000
YHPYKEIEQLIELANYQV	0	0	0	0	0	0	0	16062000	14655000	0	0	18364000
YHPYKEIEQLIELANYQVL	144180000	66088000	114380000	472550000	149500000	220970000	264420000	454500000	176430000	427070000	243150000	155360000
YHPYKEIEQLIELANYQVLS	34815000000	45990000000	27758000000	50226000000	4080100000	4282900000	4861900000	8683400000	3702300000	2614500000	665500000	2352000000
YKEIEQLI	0	0	342400000	282130000	182390000	239740000	0	127310000	0	0	14644000	0
YKEIEQLIE	0	0	773670000	696230000	435550000	796610000	247340000	399910000	140970000	162460000	85735000	141450000
YKEIEQLIEL	0	0	163040000	280350000	211470000	405930000	3909300	260900000	3322400	140150000	44443000	109560000
YKEIEQLIELA	0	0	622370000	1283500000	555060000	1252300000	0	834190000	215870000	301580000	60404000	125570000
YKEIEQLIELAN	0	0	89731000	220850000	0	273010000	0	245770000	13747000	0	0	0
YKEIEQLIELANY	0	0	0	78373000	0	72771000	35709000	74419000	0	0	0	0
YKEIEQLIELANYQ	0	0	80795000	145980000	61991000	122100000	0	111780000	0	46492000	0	0
YKEIEQLIELANYQV	0	0	0	0	0	21285000	0	21677000	0	0	0	0
YKEIEQLIELANYQVL	0	0	8458400	27751000	0	11389000	0	18078000	0	0	0	0
YKEIEQLIELANYQVLS	328300000	190320000	9945800000	24166000000	4162700000	10619000000	3691200000	9031900000	1610100000	2681600000	494950000	888740000
SUM	36734542300	47312985470	103705090900	209245470800	59959446200	123953682600	57989077700	137495106700	63649097500	69830199800	28087739500	46208191300
YHPYKEIEQLIELANYQVLS/SUM (%)	94.7746	97.2038	26.7663	24.0034	6.80477	3.45524	8.38417	6.31542	5.81674	3.74408	2.36936	5.09001
Relative intensity of OPT (%)	100	100	28.2421	24.6939	7.17995	3.55464	8.84643	6.4971	6.13744	3.85179	2.5	5.23643
