# Supplementary material for: Design of a Proteolytically Stable Sodium-Calcium Exchanger 1 Activator Peptide for In Vivo Studies
Source: Front Pharmacol. 2021 Jun 7;12:638646. doi: 10.3389/fphar.2021.638646 (PMC8215385; doi:10.3389/fphar.2021.638646)
Supplement: Supplementary file 4 [file Table3.XLSX]

## Sheet: Table 3. NOPT
Table 3. NOPT
	Intensity NOPT	Intensity NOPT	Intensity NOPT	Intensity NOPT	Intensity NOPT	Intensity NOPT	Intensity NOPT	Intensity NOPT
Sequence	0h_1	0h_2	12h_1	12h_2	24h_1	24h_2	48h_1	48h_2
EIEQLIELA	0	0	146300	157620	1169400	1114600	4426700	4139600
EIEQLIELANY	0	0	0	0	0	0	0	0
EIEQLIELANYQ	0	0	0	0	0	0	0	0
EIEQLIELANYQV	0	46673	2453800	7198700	14567000	27557	14003000	41375000
EQLIELANYQV	0	731960	2039000	3817900	28208	7538800	9871400	13645000
IEQLIELANY	0	0	756110	1195500	3244300	2874700	4873800	6179200
IEQLIELANYQ	0	0	48135	112220	237750	207090	620150	783390
IEQLIELANYQV	0	53261	12657000	28519000	26889000	20604000	25396000	26232000
KEIEQLIELANYQV	1331200	19018000	3645400	0	3781900	2097100	1410300	2688100
LIELANYQV	6229700	44448000	243300000	260090000	234050000	178690000	0	0
PYKEIEQL	58101000	117500000	486380000	722270000	600840000	956120000	670140000	605420000
PYKEIEQLI	0	2682800	311050000	235630000	443210000	497020000	530180000	792760000
PYKEIEQLIE	12087000	35326000	1007600000	758250000	1337300000	1386200000	1556600000	2446000000
PYKEIEQLIEL	32746	16736000	123680000	164560000	292040000	228870000	295390000	293200000
PYKEIEQLIELA	0	68983	84726000	180310000	201870000	113210000	165220000	262730000
PYKEIEQLIELAN	407330	5521800	4323600	0	6499700	4791300	6676600	9148100
PYKEIEQLIELANYQ	191430	2871500	1012700	11180000	8214000	1387100	4224200	18982000
PYKEIEQLIELANYQV	212140000	5161800000	173690000	2120700000	465470000	81185000	44744000	103650000
SUM	290520406	5406804977	2457508045	4493990940	3639411258	3481937247	3333776150	4626932390
PYKEIEQLIELANYQV/SUM (%)	73.0207	95.4686	7.06773	47.1897	12.7897	2.3316	1.34214	2.24015
Relative intensity of NOPT (%)	100	100	9.67908	49.4295	17.5152	2.44227	1.83803	2.34647
