# Supplementary material for: Design of a Proteolytically Stable Sodium-Calcium Exchanger 1 Activator Peptide for In Vivo Studies
Source: Front Pharmacol. 2021 Jun 7;12:638646. doi: 10.3389/fphar.2021.638646 (PMC8215385; doi:10.3389/fphar.2021.638646)
Supplement: Supplementary file 6 [file Table5.XLSX]

## Sheet: Table 5. NOPT
Table 5. NOPT
	Intensity NOPT	Intensity NOPT	Intensity NOPT	Intensity NOPT	Intensity NOPT	Intensity NOPT	Intensity NOPT	Intensity NOPT	Intensity NOPT	Intensity NOPT	Intensity NOPT	Intensity NOPT
Sequence	0h_1	0h_2	4h_1	4h_2	8h_1	8h_2	12h_1	12h_2	24h_1	24h_2	48h_1	48h_2
EIEQLIEL	0	1909600	0	0	2819300	0	11328000	0	48002000	0	285460000	650030000
EIEQLIELA	0	0	0	0	0	0	18873000	14586000	111960000	116220000	753750000	692450000
EIEQLIELAN	0	0	4496500	3548600	4622600	3428900	0	9127400	26386000	0	0	0
EIEQLIELANY	0	0	5412200	4635900	0	0	12350000	10968000	42857000	33380000	125230000	158940000
EIEQLIELANYQ	0	0	0	0	0	0	0	0	53576000	57548000	439750000	524070000
EIEQLIELANYQV	18116000	56373000	161170000	180560000	443050000	614590000	381970000	783110000	395500000	3454900000	9787400000	2183500000
EQLIELANY	0	0	0	0	1970900	0	6944800	2789500	29824000	10163000	0	84110000
EQLIELANYQV	0	0	0	0	0	0	0	0	364100000	177670000	702170000	786770000
IEQLIELA	0	0	0	2758200	0	0	23075000	0	126930000	37547000	320820000	221030000
IEQLIELAN	0	0	0	0	0	0	0	0	6638900	0	8505800	11626000
IEQLIELANY	0	0	12361000	0	0	0	92188000	44232000	273220000	115590000	620730000	474010000
IEQLIELANYQ	0	0	0	0	0	0	6990900	0	27517000	11182000	83546000	80020000
IEQLIELANYQV	0	33131000	884700000	925870000	780890000	834790000	1844900000	1624400000	3220100000	2499500000	4605200000	4183500000
KEIEQLIEL	0	0	4407300	6919900	3296800	4775700	0	12683000	25687000	17487000	0	32795000
KEIEQLIELA	0	0	7165100	9473300	0	8118500	11482000	15033000	0	24900000	30121000	0
KEIEQLIELAN	0	0	37171000	46543000	0	23077000	32683000	0	35519000	0	0	34464000
KEIEQLIELANY	0	0	33990000	46148000	33024000	41261000	24366000	47773000	43427000	52739000	25803000	32834000
KEIEQLIELANYQ	0	0	0	0	0	0	4042000	3637400	11777000	0	0	0
KEIEQLIELANYQV	586490000	440520000	525410000	610790000	718260000	710060000	311440000	652100000	624890000	687700000	434640000	742380000
LIELANYQ	0	0	0	0	4174200	0	9486800	0	26739000	13675000	67328000	119880000
LIELANYQV	1117500000	916460000	3932700000	5299700000	3421500000	3349900000	71929000	5489900000	6544300000	5904900000	7562900000	10089000000
PYKEIEQL	0	0	0	0	0	0	0	0	0	0	0	0
PYKEIEQLI	0	0	0	0	0	0	0	0	0	0	0	0
PYKEIEQLIE	0	0	0	0	0	0	0	0	0	0	0	0
PYKEIEQLIEL	0	0	0	0	0	0	0	0	0	0	0	0
PYKEIEQLIELA	0	0	0	0	0	0	0	0	0	0	0	0
PYKEIEQLIELAN	0	0	0	0	0	0	0	0	0	0	0	0
PYKEIEQLIELANY	0	0	0	0	0	0	0	0	0	0	0	0
PYKEIEQLIELANYQ	0	0	0	0	0	0	0	0	0	0	0	0
PYKEIEQLIELANYQV	97821000	82214000	121000000	122130000	397470000	494560000	50109000	177660000	238200000	273880000	152290000	249060000
QLIELANY	0	0	6563600	9427100	5867400	7446600	13554000	10564000	21382000	16359000	31266000	53433000
QLIELANYQV	122600000	69223000	82979000	160680000	48818000	62427000	100150000	91713000	112290000	71711000	93545000	143020000
YKEIEQLIELA	0	0	0	0	0	0	0	0	4102200	0	0	0
YKEIEQLIELANYQV	39261000	20412000	40302000	43126000	101700000	120030000	28497000	65511000	90576000	91671000	76356000	146280000
SUM	1981788000	1620242600	5859827700	7472310000	5967463200	6274464700	3056358500	9055787300	12505500100	13668722000	26206810800	21693202000
PYKEIEQLIELANYQV/SUM (%)	4.936	5.07418	2.06491	1.63443	6.66062	7.88211	1.6395	1.96184	1.90476	2.0037	0.581108	1.1481
Relative intensity of NOPT (%)	100	100	41.8336	32.2108	134.94	155.338	33.2152	38.6632	38.5892	39.4881	11.7729	22.6264
The 8h samples with intensities highly above 100% were regarded as outliers and were therefore excluded (in gray)
