# Supplementary material for: Design of a Proteolytically Stable Sodium-Calcium Exchanger 1 Activator Peptide for In Vivo Studies
Source: Front Pharmacol. 2021 Jun 7;12:638646. doi: 10.3389/fphar.2021.638646 (PMC8215385; doi:10.3389/fphar.2021.638646)
Supplement: Supplementary file 7 [file Table6.XLSX]

## Sheet: Table 6. NOPT
Table 6. NOPT
	Intensity NOPT	Intensity NOPT	Intensity NOPT	Intensity NOPT	Intensity NOPT	Intensity NOPT	Intensity NOPT	Intensity NOPT	Intensity NOPT	Intensity NOPT
Sequence	0h_1	0h_2	4h_1	4h_2	8h_1	8h_2	12h_1	12h_2	24h_1	24h_2
EIEQLIELANYQ	0	42081	0	0	4854800	0	0	0	0	0
EIEQLIELANYQV	51152	331790	0	0	1166300000	31906	535300	0	176240000	93672
EQLIELANYQV	928130	464760	0	1030700	172000000	3115800	0	2128000	0	0
IEQLIELANY	0	0	1075600	265840	69131000	1027500	0	998670	7114400	0
IEQLIELANYQV	58685	54188	87004000	59224	2930000000	63303000	0	36393000	116630000	0
KEIEQLIELAN	0	0	0	948830	83094000	0	0	621220	0	360850
KEIEQLIELANY	0	0	0	456440	63322000	0	0	892060	0	0
KEIEQLIELANYQV	0	160860	0	128760	1193000000	0	0	88324	144080	42474
LIELANYQV	48790000	24266000	452590000	203670000	12548000000	274020000	203140000	156960000	605400000	65237000
QLIELANYQV	3977500	2984000	13095000	3895600	438440000	0	0	0	8674800	0
PYKEIEQLIE	10037000	8316100	576950000	341970000	26396000000	316710000	374540000	426270000	1590300000	234970000
PYKEIEQLIEL	2451000	9164400	228160000	56053000	12111000000	179230000	24065000	127660000	449250000	46058000
PYKEIEQLIELA	733930	0	84955000	46855000	5593100000	77697000	78137	55170000	174320000	0
PYKEIEQLIELAN	562760	518220	0	1796700	351280000	0	0	0	0	0
PYKEIEQLIELANY	0	0	4238400	0	140220000	0	0	0	2878200	0
PYKEIEQLIELANYQ	0	0	0	170640	1876400000	162980	358550	25261000	140620	14735000
PYKEIEQLIELANYQV	1102900000	493790000	3915000000	55870000000	1125800000	4712200000	8923600000	17117000000	2117100000	5535200000
YKEIEQLIEL	0	0	0	0	2825300	83513	0	39769	0	35307
YKEIEQLIELANYQV	147050	130040	0	798350	128370000	1373600	765360	1101800	0	0
SUM	1170637207	540222439	5363068000	56528099084	66393137100	5628955299	9527082347	17950583843	5248192100	5896732303
PYKEIEQLIELANYQV/SUM (%)	94.2136	91.4049	72.9993	98.8358	1.69566	83.7136	93.6656	95.3562	40.3396	93.8689
Relative intensity of NOPT (%)	100	100	77.4827	108.13	1.7998	91.5854	99.4183	104.323	42.8172	102.696
